# Supplementary material for: Mapping the Theoretical Domain Framework to the Consolidated Framework for Implementation Research: do multiple frameworks add value?
Source: Implement Sci Commun. 2023 Aug 24;4:100. doi: 10.1186/s43058-023-00466-8 (PMC10464139; doi:10.1186/s43058-023-00466-8)
Supplement: Supplementary file 2 — Additional file 2. Total coding references & classification within key TDF domains & CFIR domains. [file 43058_2023_466_MOESM2_ESM.xlsx]

## Sheet: Table 2
Additional file 2: Total coding references & classification within key TDF domains & CFIR domains
CFIR Domains	Total intersections/overlaps in coding to node*	Total coding references**	% intersections/overlaps	Coding classification (domain)
Intervention Characteristics	382	474	0.81	Substantial
Outer Setting	184	247	0.74	Consistent
Inner setting	306	419	0.73	Consistent
Characteristics of Individual	434	600	0.72	Consistent
Process	339	448	0.76	Substantial
TDF domains
Environmental context & resources	426	578	0.74	Consistent
Beliefs about capabilities	201	332	0.61	Consistent
Beliefs about consequences	422	528	0.8	Substantial
Social influences	80	131	0.61	Consistent
Behavioural regulation	250	408	0.61	Consistent
Social/professional role & identity	266	363	0.73	Consistent
*double coding to key TDF & CFIR
**all coding to key TDF & CFIR
