# Supplementary material for: Mapping the Theoretical Domain Framework to the Consolidated Framework for Implementation Research: do multiple frameworks add value?
Source: Implement Sci Commun. 2023 Aug 24;4:100. doi: 10.1186/s43058-023-00466-8 (PMC10464139; doi:10.1186/s43058-023-00466-8)
Supplement: Supplementary file 3 — Additional file 3. Frequency mapping of key TDF domains to key CFIR domains & constructs. [file 43058_2023_466_MOESM3_ESM.xlsx]

## Sheet:  Table 3
Additional file 3: Frequency mapping of key TDF domains to key CFIR domains & constructs
Key CFIR domains	Intervention Characteristics (total coding references= 474)																																					Outer Setting (total coding references=247)
Key CFIR constructs (total coding references across all TDF domains)	Intervention Source (total references = 5)	% intersections/overlaps (between TDF & CFIR )	Coding classification	% intersections/overlaps (between CFIR & TDF)	Coding classification	Evidence Strength & Quality (total references = 110)	% intersections/overlaps (between TDF & CFIR )	Coding classification	% intersections/overlaps (between CFIR & TDF)	Coding classification	Relative Advantage (total references = 59)	% intersections/overlaps (between TDF & CFIR )	Coding classification	% intersections/overlaps (between CFIR & TDF)	Coding classification	Adaptability (total references = 125)	% intersections/overlaps (between TDF & CFIR )	Coding classification	% intersections/overlaps (between CFIR & TDF)	Coding classification	Complexity (total references = 74)	% intersections/overlaps (between TDF & CFIR )	Coding classification	% intersections/overlaps (between CFIR & TDF)	Coding classification	Design Quality & Packaging (total references = 96)	% intersections/overlaps (between TDF & CFIR )	Coding classification	% intersections/overlaps (between CFIR & TDF)	Coding classification	Cost (total references = 5)	% intersections/overlaps (between TDF & CFIR )	Coding classification	% intersections/overlaps (between CFIR & TDF)	Coding classification	Total overlaps in coding to node	% intersections/overlaps	Patient Needs & Resources (total references = 241)	% intersections/overlaps (between TDF & CFIR )	Coding classification	% intersections/overlaps (between CFIR & TDF)	Coding classification	External Policy & Incentives (total references = 6)	% intersections/overlaps (between TDF & CFIR )	Coding classification	% intersections/overlaps (between CFIR & TDF)	Coding classification	Total overlaps in coding to node	% intersections/overlaps
Key TDF domains
Environmental context & resources (total coding references= 426)	1	0.00892857	Non-substantial	0.2	Non-substantial	11	0.0982143	Non-substantial	0.13	Non-substantial	16	0.142857	Non-substantial	0.34	Average	37	0.330357	Average	0.36	Average	9	0.0803571	Non-substantial	0.15	Non-substantial	37	0.330357	Average	0.47	Average	1	0.00892857	Non-substantial	0.2	Non-substantial	112	0.262911	43	0.977273	Substantial	0.24	Non-substantial	1	0.0227273	Non-substantial	0.17	Non-substantial	44	0.103286
Beliefs about capabilities (total coding references= 201)	1	0.025641	Non-substantial	0.2	Non-substantial	9	0.230769	Non-substantial	0.11	Non-substantial	7	0.179487	Non-substantial	0.15	Non-substantial	8	0.205128	Non-substantial	0.08	Non-substantial	7	0.179487	Non-substantial	0.11	Non-substantial	7	0.179487	Non-substantial	0.09	Non-substantial	0	0	0	0	0	39	0.19403	35	1	Substantial	0.2	Non-substantial	0	0	0	0	0	35	0.174129
Beliefs about consequences (total coding references= 422)	2	0.015748	Non-substantial	0.4	Non-substantial	38	0.299213	Average	0.45	Average	15	0.11811	Non-substantial	0.32	Average	29	0.228346	Non-substantial	0.28	Non-substantial	25	0.19685	Non-substantial	0.41	Average	16	0.125984	Non-substantial	0.21	Non-substantial	2	0.015748	Non-substantial	0.4	Average	127	0.300948	43	0.977273	Substantial	0.24	Non-substantial	1	0.0227273	Non-substantial	0.17	Non-substantial	44	0.104265
Social influences (total coding references= 80 )	0	0	0	0	0	4	0.363636	Average	0.05	Non-substantial	1	0.0909091	Non-substantial	0.02	Non-substantial	3	0.272727	Average	0.03	Non-substantial	0	0	0	0	0	3	0.272727	Average	0.04	Non-substantial	0	0	0	0	0	11	0.1375	8	0.888889	Substantial	0.05	Non-substantial	1	0.111111	Non-substantial	0.17	Non-substantial	9	0.1125
Behavioural regulation (total coding references= 250)	1	0.0178571	Non-substantial	0.2	Non-substantial	6	0.107143	Non-substantial	0.07	Non-substantial	7	0.125	Non-substantial	0.15	Non-substantial	17	0.303571	Average	0.17	Non-substantial	14	0.25	Average	0.23	Non-substantial	11	0.196429	Non-substantial	0.14	Non-substantial	0	0	0	0	0	56	0.224	28	0.965517	Substantial	0.16	Non-substantial	1	0.0344828	Non-substantial	0.17	Non-substantial	29	0.116
Professional role & identity (total coding references= 266)	0	0	0	0	0	16	0.432432	Average	0.19	Non-substantial	1	0.027027	Non-substantial	0.02	Non-substantial	8	0.216216	Non-substantial	0.08	Non-substantial	6	0.162162	Non-substantial	0.1	Non-substantial	4	0.108108	Non-substantial	0.05	Non-substantial	2	0.0540541	Non-substantial	0.4	Average	37	0.139098	21	0.913043	Substantial	0.12	Non-substantial	2	0.0869565	Non-substantial	0.33	Average	23	0.0864662
Total overlaps in coding to node	5					84					47					102					61					78					5					382		178					6					184
Total number of references in each CIFR construct	5					110					59					125					74					96					5					474		241					6					247
Percentage of references in CIFR construct which overlaps with TDF domain	1					0.763636					0.79661					0.816					0.824324					0.8125					1					0.805907		0.738589					1					0.744939
Coding classification	Substantial					Substantial					Substantial					Substantial					Substantial					Substantial					Substantial					DOMAIN		Consistent					Substantial					DOMAIN
																																				Substantial												Consistent
[truncated: 90 more columns]
